# Supplementary material for: Inhibition of MEK1/2 Signaling Pathway Limits M2 Macrophage Polarization and Interferes in the Dental Socket Repair Process in Mice
Source: Biology (Basel). 2025 Jan 21;14(2):107. doi: 10.3390/biology14020107 (PMC11851886; doi:10.3390/biology14020107)
Supplement: Supplementary file 1 [file biology-14-00107-s001.zip]

Archive with 1 entries (1 files):
- biology-3285104-supplementary.pdf
